# Supplementary material for: Peptide Engraftment on PEGylated Nanoliposomes for Bone Specific Delivery of PTH (1-34) in Osteoporosis
Source: Pharmaceutics. 2023 Feb 11;15(2):608. doi: 10.3390/pharmaceutics15020608 (PMC9965365; doi:10.3390/pharmaceutics15020608)
Supplement: Supplementary file 1 [file pharmaceutics-15-00608-s001.zip]

Archive with 1 entries (1 files):
- pharmaceutics-2168308-SI.pdf
